# Supplementary material for: Risk Factors and Nomogram for Predicting Relapse Risk in Pediatric Neuromyelitis Optica Spectrum Disorders
Source: Front Immunol. 2022 Feb 18;13:765839. doi: 10.3389/fimmu.2022.765839 (PMC8894181; doi:10.3389/fimmu.2022.765839)
Supplement: Supplementary file 1 [file Table_1.xlsx]

## Sheet: Sheet1
Table S1 Risk factors of ON relapse using univariate and multivariate logistic regression in one-year following up
	Univariate analysis		Multivariate analysis
Variable	OR (95% CI)	P value	OR (95% CI)	P value
Gender
Female	0.566 (0.200-1.604)	0.284	─	─
Male	Ref		─	─
Age	0.841 (0.731-0.967)	0.015*	─	─
Antibody status
AQP4 antibody positive	0.172 (0.056-0.525)	0.002**	0.241 (0.067-0.860)	0.028*
AQP4 antibody negative	Ref		Ref
ARR pre-treatment	2.286 (0.748-6.986)	0.147	─	─
Visual disability at onset
Yes	2.552 (0.738-8.824)	0.139	─	─
No	Ref		─	─
Pre-treatment EDSS	1.065 (0.854-1.329)	0.575	─	─
Discharge EDSS	1.097 (0.796-1.513)	0.572	─	─
Attack at onset
ON
Yes	1.974 (0.671-5.811)	0.217	─	─
No	Ref		─	─
TM
Yes	1.289 (0.443-3.835)	0.648	─	─
No	Ref		─	─
Brain/brainstem
Yes	2.759 (0.689-11.048)	0.152	─	─
No	Ref		─	─
Mixed lesion#
Yes	4.102 (1.186-14.182)	0.026*	─	─
No	Ref		─	─
Counts of concomitant auto-antibodies§
≥1	1.171 (0.420-3.263)	0.762	─	─
˂1	Ref		─	─
Counts of concomitant auto-antibodies§
≥2	0.598 (0.182-1.965)	0.397	─	─
˂2	Ref		─	─
CSF protein	0.196 (0.011-3.580)	0.271	─	─
CSF white cell count	0.997 (0.985-1.009)	0.603	─	─
CSF IgG	0.977 (0.947-1.009)	0.153	─	─
CSF IgM	0.859 (0.661-1.116)	0.254	─	─
Acute therapy
High-dose steroid + IVIg	1.035 (0.268-3.995)	0.96	─	─
IVIg	3.200 (0.419-24.417)	0.262	─	─
High-dose steroid	0.343 (0.064-1.829)	0.21	─	─
Not with high-dose steroid/optimal IVIg	Ref
Maintenance therapy
Tapering oral steroid+MMF	1.333 (0.176-10.120)	0.781	─	─
Tapering oral steroid+AZA	0.443 (0.083-2.388)	0.345	─	─
Tapering oral steroid only	0.284 (0.082-0.984)	0.047*	─	─
Inadequate treatment	Ref
PB B cell count	1.002 (0.962-1.043)	0.919	─	─
PB NK cell count	1.003 (0.955-1.050)	0.949	─	─
PB CD4+ cell count	0.981 (0.933-1.032)	0.46	─	─
PB CD8+ cell count	1.001 (0.937-1.070)	0.971	─	─
PB CD4+/CD8+	0.992 (0.460-2.140)	0.984	─	─
*P˂0.05;**P˂0.01;***P˂0.001
§Including antinuclear antibody, extractable nuclear antigen antibody, double-stranded DNA antibody, antineutrophil cytoplasmic antibody, anticardiolipin antibody, Sjögren syndrome A antibody,Sjögren syndrome B antibody,rheumatoid factor,anti-oipA antibody,thyroglobulin antibody and thyroid peroxidase antibody
#Including ON+TM, ON+cerebrum/brainstem, TM+cerebrum/brainstem and ON+TM+cerebrum/brainstem
AQP4,aquaporin-4; MOG,myelin oligodendrocyte glycoprotein; ON,optic neuritis; TM,transverse myelitis; EDSS,Expanded Disability Status Scale; IVIG, intravenous immunoglobin; MMF, mycophenolate mofetil; AZA, azathioprine )
