# Supplementary material for: Risk Factors and Nomogram for Predicting Relapse Risk in Pediatric Neuromyelitis Optica Spectrum Disorders
Source: Front Immunol. 2022 Feb 18;13:765839. doi: 10.3389/fimmu.2022.765839 (PMC8894181; doi:10.3389/fimmu.2022.765839)
Supplement: Supplementary file 2 [file Table_2.xlsx]

## Sheet: Sheet1
Table S2 Risk factors of TM relapse using univariate and multivariate logistic regression in one-year follow up
	Univariate analysis		Multivariate analysis
Variable	OR (95% CI)	P value	OR (95% CI)	P value
Gender
Female	0.771 (0.245-2.431)	0.658	─	─
Male	Ref		─	─
Age	1.023 (0.890-1.176)	0.75	─	─
Antibody status
AQP4 antibody positive	2.333 (0.657-8.285)	0.19	─	─
AQP4 antibody negative	Ref
ARR pre-treatment	0.810 (0.223-2.945)	0.748	─	─
Visual disability at onset
Yes	0.481 (0.094-2.446)	0.377	─	─
No	Ref		─	─
Pre-treatment EDSS	1.321 (1.030-1.696)	0.029*	─	─
Discharge EDSS	1.296 (0.909-1.848)	0.151	─	─
Attack at onset
ON
Yes	0.600 (0.192-1.878)	0.38	─	─
No	Ref		─	─
TM
Yes	4.325 (1.309-14.291)	0.016*	14.348 (1.726-119.250)	0.014*
No	Ref		Ref
Brain/brainstem
Yes	1.444 (0.351-5.947)	0.611	─	─
No	Ref		─	─
Mixed leision#
Yes	1.966 (0.551-7.005)	0.297	─	─
No	Ref		─	─
Counts of concomitant auto-antibodies§
≥1	5.471 (1.526-19.614)	0.009*	─	─
˂1	Ref		─	─
Counts of concomitant auto-antibodies§
≥2	2.616 (0.792-8.645)	0.115	─	─
˂2	Ref		─	─
CSF protein level	1.717 (0.199-14.835)	0.623	─	─
CSF white cell count	1.002 (0.990-1.015)	0.698	─	─
CSF IgG	1.000 (0.987-1.014)	0.993	─	─
CSF IgM	0.970 (0.831-1.133)	0.704	─	─
Acute therapy
High-dose steroid + IVIg	4.000 (0.438-36.539)	0.219	─	─
IVIg	12.000 (0.898-160.404)	0.06	─	─
High-dose steroid	5.001 (0.506-39.438)	0.169	─	─
Not with high-dose steroid/optimal IVIg	Ref
Maintenance therapy
Tapering oral steroid+MMF	1.167 (0.094-14.518)	0.905	─	─
Tapering oral steroid+AZA	1.333 (0.179-9.912)	0.779	─	─
Tapering oral steroid only	2.029 (0.475-8.660)	0.339	─	─
Inadequate treatment	Ref
PB B cell count	1.041 (0.992-1.093)	0.103	─	─
PB NK cell count	0.926 (0.853-1.006)	0.069	─	─
PB CD4+ cell count	0.985 (0.931-1.042)	0.602	─	─
PB CD8+ cell count	1.025 (0.949-1.108)	0.522	─	─
PB CD4+/CD8+	0.725 (0.296-1.775)	0.481	─	─
*P˂0.05;**P˂0.01;***P˂0.001
§Including antinuclear antibody, extractable nuclear antigen antibody, double-stranded DNA antibody, antineutrophil cytoplasmic antibody, anticardiolipin antibody,Sjögren syndrome A antibody,Sjögren syndrome B antibody,rheumatoid factor,anti-oipA antibody,thyroglobulin antibody and thyroid peroxidase antibody
#Including ON+TM, ON+cerebrum/brainstem, TM+cerebrum/brainstem and ON+TM+cerebrum/brainstem
AQP4,aquaporin-4; MOG,myelin oligodendrocyte glycoprotein; ON,optic neuritis; TM,transverse myelitis; EDSS,Expanded Disability Status Scale; IVIG, intravenous immunoglobin; MMF, mycophenolate mofetil; AZA, azathioprine )
