# Supplementary material for: Risk Factors and Nomogram for Predicting Relapse Risk in Pediatric Neuromyelitis Optica Spectrum Disorders
Source: Front Immunol. 2022 Feb 18;13:765839. doi: 10.3389/fimmu.2022.765839 (PMC8894181; doi:10.3389/fimmu.2022.765839)
Supplement: Supplementary file 4 [file Table_4.xlsx]

## Sheet: Sheet1
Table S4 Risk factors of mixed lesion relapse using univariate and multivariate logistic regression in one-year follow up
	Univariate analysis		Multivariate analysis
Variable	OR (95% CI)	P value	OR (95% CI)	P value
Gender
Female	0.837 (0.305-2.294)	0.73	─	─
Male	Ref		─	─
Age	0.919 (0.812-1.040)	0.182	─	─
Antibody status
AQP4 antibody positive	0.491 (0.177-1.361)	0.172	─	─
AQP4 antibody negative	Ref
ARR pre-treatment	1.776 (0.592-5.333)	0.306	─	─
Visual disability at onset
Yes	1.043 (0.307-3.541)	0.946	─	─
No	Ref		─	─
Pre-treatment EDSS	1.289 (1.025-1.621)	0.030*	1.436 (1.086-1.898)	0.011*
Discharge EDSS	1.445 (1.029-2.029)	0.034*	─	─
Attack at onset
ON
Yes	0.727 (0.267-1.983)	0.534	─	─
No	Ref		─	─
TM
Yes	2.382 (0.808-7.022)	0.116	─	─
No	Ref		─	─
Brain/brainstem
Yes	4.522 (1.133-18.045)	0.033*	─	─
No	Ref		─	─
Mixed leision#
Yes	3.620 (1.185-11.058)	0.024*	─	─
No	Ref		─	─
Counts of concomitant auto-antibodies§
≥1	3.570 (1.268-10.054)	0.016*	─	─
˂1	Ref		─	─
Counts of concomitant auto-antibodies§
≥2	1.300 (0.436-3.876)	0.638	─	─
˂2	Ref		─	─
CSF protein level	0.207 (0.016-2.755)	0.233	─	─
CSF white cell count	0.994 (0.982-1.006)	0.351	─	─
CSF IgG	0.989 (0.971-1.007)	0.229	─	─
CSF IgM	0.892 (0.739-1.077)	0.235	─	─
Acute therapy
High-dose steroid + IVIg	0.875 (0.233-3.284)	0.843	─	─
IVIg	5.833 (0.525-64.823)	0.151	─	─
High-dose steroid	0.636 (0.145-2.784)	0.548	─	─
Not with high-dose steroid/optimal IVIg	Ref
Maintenance therapy
Tapering oral steroid+MMF	0.818 (0.106-6.337)	0.848	─	─
Tapering oral steroid+AZA	0.156 (0.024-1.001)	0.05	─	─
Tapering oral steroid only	0.355 (0.105-1.195)	0.094	─	─
Inadequate treatment	Ref
PB B cell count	1.003 (0.965-1.043)	0.861	─	─
PB NK cell count	0.965 (0.916-1.016)	0.171	─	─
PB CD4+ cell count	0.998 (0.954-1.048)	0.997	─	─
PB CD8+ cell count	1.030 (0.965-1.100)	0.373	─	─
PB CD4+/CD8+	0.907 (0.432-1.904)	0.797	─	─
*P˂0.05;**P˂0.01;***P˂0.001
§Including antinuclear antibody, extractable nuclear antigen antibody, double-stranded DNA antibody, antineutrophil cytoplasmic antibody, anticardiolipin antibody,Sjögren syndrome A antibody,Sjögren syndrome B antibody,rheumatoid factor,anti-oipA antibody,thyroglobulin antibody and thyroid peroxidase antibody
#Including ON+TM, ON+cerebrum/brainstem, TM+cerebrum/brainstem and ON+TM+cerebrum/brainstem
AQP4,aquaporin-4; MOG,myelin oligodendrocyte glycoprotein; ON,optic neuritis; TM,transverse myelitis; EDSS,Expanded Disability Status Scale; IVIG, intravenous immunoglobin; MMF, mycophenolate mofetil; AZA, azathioprine )
