# Supplementary material for: Risk Factors and Nomogram for Predicting Relapse Risk in Pediatric Neuromyelitis Optica Spectrum Disorders
Source: Front Immunol. 2022 Feb 18;13:765839. doi: 10.3389/fimmu.2022.765839 (PMC8894181; doi:10.3389/fimmu.2022.765839)
Supplement: Supplementary file 5 [file Table_5.xlsx]

## Sheet: Sheet1
TableS5 The demographics and clinical characteristics of the cohort with two-years follow up
Variables	The cohrot
Number of patients	57
Antibody category, No.(%)
AQP4 antibody positive	35 (61.40)
AQP4 antibody negative	22 (38.60)
Number of patients with relapse in two-year follow up, No. (%)	38 (66.70)
Number of attacks within two-years follow up, median (range)	1 (0-1)
ARR pre-treatment, median (range)	0.00 (0.00-1.00)
Age at onset, median (range), year	9 (7-15)
Gender
Male, No.(%)	19 (33.30)
Female, No.(%)	38 (66.70)
Onset episode,No.(%)
ON	26 (45.60)
TM	19 (33.30)
Brain/brainstem	45 (78.90)
Baseline EDSS, median (range)	0.00 (0.00-1.00)
Pre-treatment EDSS, median (range)	4.00 (3.00-6.00)
Discharge EDSS, median (range)	2.00 (1.00-3.00)
Count of concomitant auto-antibodies*, No.(%)
≥1	24 (42.10)
˂1	33 (57.90)
Count of concomitant auto-antibodies*, No.(%)
≥2	15 (26.30)
˂2	42 (73.70)
Treatment variables,No.(%)
Adequate treatment	43 (75.40)
Inadequate treatment	14 (24.60)
*Including antinuclear antibody, extractable nuclear antigen antibody, double-stranded DNA antibody, antineutrophil cytoplasmic antibody, anticardiolipin antibody,Sjögren syndrome A antibody,Sjögren syndrome B antibody,rheumatoid factor,anti-oipA antibody,thyroglobulin antibody and thyroid peroxidase antibody
AQP4,aquaporin-4; MOG,myelin oligodendrocyte glycoprotein; ON,optic neuritis; TM,transverse myelitis; ARR,annualised relpase rate; EDSS,Expanded Disability Status Scale
